# Supplementary material for: A secondary head-to-head comparison of low-intensity focused ultrasound and repetitive transcranial magnetic stimulation for motor recovery after stroke
Source: PLoS One. 2026 Apr 24;21(4):e0348030. doi: 10.1371/journal.pone.0348030 (PMC13108770; doi:10.1371/journal.pone.0348030)
Supplement: S2 File — The ANCOVA model included post-intervention FMA scores as the dependent variable, treatment group as a fixed factor, and baseline FMA scores as a covariate. After adjusting for baseline upper-extremity FMA scores, the between-group difference in post-intervention upper-extremity FMA scores was statistically significant (F = 9.901, p = 0.003). However, after adjusting for baseline lower-extremity FMA scores, the between-group difference in post-intervention lower-extremity FMA scores did not reach statistical significance (F = 3.299, p = 0.076). These findings suggest that baseline upper-extremity motor function may have influenced the comparison of post-intervention outcomes between groups. (XLSX) [file pone.0348030.s002.xlsx]

## Sheet: ANCOVA
	postUpperFMA		postLowerFMA		postBMI
	Fvalues/P (Covariance)	Fvalues/P (Covariance adjusted)	Fvalues/P (Covariance)	Fvalues/P (Covariance adjusted)	Fvalues/P (Covariance)	Fvalues/P (Covariance adjusted)
PreUpper LimbBrun	93.922 / 8.728e-13	2.176 / 0.147	36.577 / 2.28e-07	0.772 / 0.384	59.270 / 7.2e-10	0.109 / 0.742
PreLower LimbBrun	28.575 / 2.59e-06	1.167 / 0.286	60.398 / 5.59e-10	0.992 / 0.324	61.343 / 4.54e-10	0.111 / 0.74
Age	0.548 / 0.463	0.734 / 0.396	0.086 / 0.771	0.435 / 0.513	0.038 / 0.846	0.048 / 0.827
Disease Duration	1.055 / 0.310	0.742 / 0.393	0.478 / 0.493	0.439 / 0.511	2.245 / 0.141	0.051 / 0.823
PreADL	19.05 / 6.95e-05	1.02 / 0.318	22.830 / 1.77e-05	0.645 / 0.426	62.519 / 3.51e-10	0.113 / 0.739
preUpperFMA	594.209 / < 2e-16	9.901 / 0.00287	34.362 / 4.35e-07	0.752 / 0.39	55.333 / 1.77e-09	0.105 / 0.747
preLowerFMA	38.162 / 1.45e-07	1.315 / 0.257	310.068 / <2e-16	3.299 / 0.0757	57.377 / 1.11e-09	0.107 / 0.745
